# Supplementary material for: Automated Grapevine Cultivar Identification via Leaf Imaging and Deep Convolutional Neural Networks: A Proof-of-Concept Study Employing Primary Iranian Varieties
Source: Plants (Basel). 2021 Aug 8;10(8):1628. doi: 10.3390/plants10081628 (PMC8399703; doi:10.3390/plants10081628)
Supplement: Supplementary file 1 [file plants-10-01628-s001.zip]

Archive with 1 entries (1 files):
- plants-1271057-SI.pdf
